# Supplementary material for: Graph Representation Learning for the Prediction of Medication Usage in the UK Biobank Based on Pharmacogenetic Variants
Source: Bioengineering (Basel). 2025 May 31;12(6):595. doi: 10.3390/bioengineering12060595 (PMC12189576; doi:10.3390/bioengineering12060595)
Supplement: Supplementary file 1 [file bioengineering-12-00595-s001.zip]

Archive with 1 entries (1 files):
- bioengineering-3637726-supplementary.pdf
